# Supplementary material for: Genome-centric metatranscriptomes and ecological roles of the active microbial populations during cellulosic biomass anaerobic digestion
Source: Biotechnol Biofuels. 2018 Apr 23;11:117. doi: 10.1186/s13068-018-1121-0 (PMC5911951; doi:10.1186/s13068-018-1121-0)
Supplement: Supplementary file 1 — Additional file 1. Sample description and sequencing summary of the (a) metagenome and (b) metatranscriptome samples. [file 13068_2018_1121_MOESM1_ESM.xlsx]

## Sheet: Table S1.
Additional file 1.a Sample description and sequencing summary of the metagenome samples.
Sample type	Digesters source	Temperature (oC)	Substrate	Enrichment culture name	Sample ID	Sample collection time point	Reads passing trimmomatic filtering	Percentage of reads mapped to co-assembled contigs a (%)	Percentage of reads mapped to PGs b (%)
Metagenome	GZ	35	Cellulose	GZ-C-35	GZ-C-35-D5	Day 5	65375370	97.241	90.4
					GZ-C-35-Mid	Mid-exponential	63658442	97.2148	91.29
					GZ-C-35-Y1	End-point	66504368	96.3208	90.25
					GZ-C-35-Y2	End-point	17965868	97.8504	90.54
		35	Xylan	GZ-X-35	GZ-X-35-Mid	Mid-exponential	59469654	96.4488	87.86
					GZ-X-35-Y1	End-point	83774600	91.367	71.51
					GZ-X-35-Y2	End-point	21302966	93.8094	76.92
	SWH	35	Cellulose	SWH-C-35	SWH-C-35-D5	Day 5	60608604	96.2061	91.01
					SWH-C-35-Mid	Mid-exponential	47815696	96.0499	90.72
					SWH-C-35-Y1	End-point	67937304	95.3522	86.19
					SWH-C-35-Y2	End-point	25435304	97.3647	92.67
		55	Cellulose	SWH-C-55	SWH-C-55-Mid	Mid-exponential	51101916	94.9756	88.54
					SWH-C-55-Y2	End-point	57052344	91.7676	71.2
		35	Xylan	SWH-X-35	SWH-X-35-Mid	Mid-exponential	63775146	90.9414	69.09
					SWH-X-35-Y1	End-point	67299866	93.7337	81.59
					SWH-X-35-Y2	End-point	29431856	94.795	80.55
Additional file 1.b Sample description and sequencing summary of the metatranscriptome samples.
Sample type	Digesters source	Temperature (oC)	Substrate	Enrichment culture name	Sample ID	Sample collection time point	Reads passing filtering c	Percentage of reads mapped to ORFs d (%)
Metatranscriptome	GZ	35	Cellulose	GZ-C-35	GZ-C-35-D5	Day 5	35456208	65.8027
					GZ-C-35-Mid	Mid-exponential	56924700	46.1336
					GZ-C-35-D10	Day 10	41851294	40.2642
					GZ-C-35-D15	Day 15	38118024	52.7907
		35	Xylan	GZ-X-35	GZ-X-35-Mid	Mid-exponential	71355138	43.8051
	SWH	35	Cellulose	SWH-C-35	SWH-C-35-D5	Day 5	58621986	55.8985
					SWH-C-35-Mid	Mid-exponential	68422936	58.0919
					SWH-C-35-D10	Day 10	61077294	32.4497
					SWH-C-35-D15	Day 15	61361804	44.6906
		55	Cellulose	SWH-C-55	SWH-C-55-Mid	Mid-exponential	62036768	57.2142
		35	Xylan	SWH-X-35	SWH-X-35-Mid	Mid-exponential	61795770	58.6347
a The percentage of filtered reads of the metagenome at each time point that can be mapped to the assembled pan-metagenome contigs of an enrichment culture.
b The percentage of filtered reads of the metagenome at each time point that can be mapped to contigs of the reconstructed PGs of an enrichment culture.
c The number of reads that passed filtering and non-coding RNA removal processes.
d The percentage of filtered reads of the metatranscriptome at each time point that can be mapped to predicted ORFs using RSEM.
