# Supplementary material for: Genome-centric metatranscriptomes and ecological roles of the active microbial populations during cellulosic biomass anaerobic digestion
Source: Biotechnol Biofuels. 2018 Apr 23;11:117. doi: 10.1186/s13068-018-1121-0 (PMC5911951; doi:10.1186/s13068-018-1121-0)
Supplement: Supplementary file 2 — Additional file 2. Summary statistics of de novo co-assembly and binning of metagenomes of the five enrichment cultures. [file 13068_2018_1121_MOESM2_ESM.xlsx]

## Sheet: Table 1.
Additional file 2. Summary statistics of de novo co-assembly and binning of metagenomes of the five enrichment cultures.
Enrichment culture	GZ-C-35	GZ-X-35	SWH-C-35	SWH-X-35	SWH-C-55
No. of metagenomes	4	3	4	3	2
Metagenomes included in co-assembly	GZ-C-35-Y1, GZ-C-35-Y2, GZ-C-35-D5, GZ-C-35-Mid	GZ-X-35-Y1, GZ-X-35-Y2, GZ-X-35-Mid	SWH-C-35-Y1, SHW-C-35-Y2, SWH-C-35-D5, SWH-C-35-Mid	SWH-X-35-Y1, SWH-X-35-Y2, SWH-X-35-Mid	SWH-C-55-Y2, SWH-C-55-Mid
No. of contigs	9075	28406	15012	14834	2880
Total length (bp)	114347813	168668801	124236245	89602614	25817186
Max. length (bp)	867084	446773	1155140	680917	427542
N50 (bp)	68909	17716	33010	23678	28537
No. of ORFs predicted	111535	178266	125077	94401	25921
No. of OFRs with unknown functions	7508	13929	12250	9451	1817
No. of PGs extracted	26	25	28	20	8
No. of contigs binned	2089	3255	4142	1855	1030
Total length of contigs binned (bp)	95431725	85245424	92196156	54740349	21377685
