# Supplementary material for: Genome-centric metatranscriptomes and ecological roles of the active microbial populations during cellulosic biomass anaerobic digestion
Source: Biotechnol Biofuels. 2018 Apr 23;11:117. doi: 10.1186/s13068-018-1121-0 (PMC5911951; doi:10.1186/s13068-018-1121-0)
Supplement: Supplementary file 4 — Additional file 4. Detailed summary of the reconstructed PGs from the five enrichment cultures. [file 13068_2018_1121_MOESM4_ESM.xlsx]

## Sheet: Additional file 4
Additional file 4. Detailed summary of the reconstructed PGs from the five enrichment cultures.
PG ID	Basic statistics of co-assembly and binning							Statistics of PG quality by CheckM			Phylogenetic classification by PhyloPhlAn					Taxonomic classification by MiGA d
	Size (bp)	No. of Contig	Max (bp)	Mean (bp)	Min (bp)	N50 (bp)	No. of ORF	Completeness (%) a	Contamination (%) a	Strains_Heterogeneity a	Marker lineage b	Lineage of closest relative and gANI of the reference genome and the reconstructed PG				Taxonomic classification						The closest relative and the relatedness
												Full taxonomic lineage b	Reference (NCBI Accession) c	gANI (%) (Bin to reference) c	AF (Bin to reference) c	Phylum	Class	Order	Family	Genus	Species	Closest relative	NCBI reference sequence	ANI (Bin to reference) (%) e	AAI (Bin to reference) (%) e
GC.Bin1	2833841	15	188923	867084	8628	329676	2674	97.32	0.67	0	o__Clostridiales	d_Bacteria;p_Firmicutes;c_Clostridia;o_Clostridiales;f_Clostridiaceae;g_clostridium;s_leptum	GCF_000154345	69.82	0.16	Firmicutes (p-value 0)	Clostridia (p-value 0)	Clostridiales (p-value 0.183)	Ruminococcaceae (p-value 0.242)	p-value 0.539	Ruminococcaceae bacterium CPB6 (p-value 0.819)	Ruminococcaceae bacterium CPB6	NZ_CP020705.1		50.48
GC.Bin2	2816371	33	85344.6	308717	10045	163827	2493	97.63	0	0	k__Bacteria	d_Bacteria;p_Spirochaetes;c_Spirochaetes;o_Spirochaetales				Spirochaetes (p-value 0)	Spirochaetia (p-value 9.45e-05)	Spirochaetales (p-value 0.469)	Spirochaetaceae (p-value 0.68)	Treponema (p-value 0.824)	Treponema caldarium (p-value 0.939)	Treponema caldarium DSM 7334	NC_015732		47.58
GC.Bin3	3591658	88	40814.3	146307	5040	65143	2993	96.3	0	0	k__Bacteria	d_Bacteria;p_Chloroflexi				Firmicutes (p-value 0.00473)	Clostridia (p-value 0.265)	Clostridiales (p-value 0.77)	Peptococcaceae (p-value 0.885)	Desulfotomaculum (p-value 0.944)	Desulfotomaculum kuznetsovii (p-value 0.981)	Desulfotomaculum kuznetsovii DSM 6115	NZ_CP002770		41.16
GC.Bin4	3701604	52	71184.7	473701	5535	170007	3453	98.28	0.08	0	f__Lachnospiraceae	d_Bacteria;p_Firmicutes;c_Clostridia;o_Clostridiales;f_Lachnospiraceae;g_unclassified;s_bacterium				Firmicutes (p-value 0)	Clostridia (p-value 0)	Clostridiales (p-value 0.174)	Lachnospiraceae (p-value 0.232)	Lachnoclostridium (p-value 0.528)	Clostridium bolteae (p-value 0.813)	Clostridium bolteae	NZ_CP022464		54.55
GC.Bin5	3354970	45	74554.9	373973	5851	165791	3162	99.33	0	0	o__Clostridiales	d_Bacteria;p_Firmicutes;c_Clostridia;o_Clostridiales				Firmicutes (p-value 0)	Clostridia (p-value 0)	Clostridiales (p-value 0.244)	(p-value 0.315)	Flavonifractor (p-value 0.593)	Flavonifractor plautii (p-value 0.846)	Flavonifractor plautii	NZ_CP015406		52.91
GC.Bin6	4077108	64	63704.8	264468	5849	113628	3688	98.66	0.34	0	o__Clostridiales	d_Bacteria;p_Firmicutes;c_Clostridia;o_Clostridiales;f_Clostridiaceae;g_clostridium				Firmicutes (p-value 0)	Clostridia (p-value 0)	Clostridiales (p-value 0)	Clostridiaceae (p-value 0.000596)	Clostridium (p-value 0.292)	Clostridium sp. BNL1100 (p-value 0.615)	Clostridium sp. BNL1100	NC_016791		64.36
GC.Bin7	3846338	34	113128	393306	5951	179211	3490	99.11	1.34	0	o__Clostridiales	d_Bacteria;p_Firmicutes;c_Clostridia;o_Clostridiales;f_Clostridiaceae;g_clostridium;s_phytofermentans	GCF_000018685	71.11	0.22	Firmicutes (p-value 0)	Clostridia (p-value 0)	Clostridiales (p-value 0.231)	Lachnospiraceae (p-value 0.295)	Lachnoclostridium (p-value 0.581)	Clostridium bolteae (p-value 0.841)	Clostridium bolteae	NZ_CP022464		53.16
GC.Bin8	4117981	58	70999.7	502476	5139	171764	4029	99.28	2.06	0	p__Firmicutes	d_Bacteria;p_Firmicutes;c_Negativicutes;o_Selenomonadales;f_Veillonellaceae;g_Thermosinus;s_carboxydivorans	GCF_000169155	69.59	0.19	Firmicutes (p-value 0)	Negativicutes (p-value 0)	Selenomonadales (p-value 0.00392)	Sporomusaceae (p-value 0.0168)	Sporomusa (p-value 0.362)	uncultured Sporomusa sp. (p-value 0.718)	uncultured Sporomusa sp. LT608335	LT608335.1		57.82
GC.Bin9	5562324	98	56758.4	307577	5036	97397	5175	99.19	5.47	0	o__Clostridiales	d_Bacteria;p_Firmicutes;c_Clostridia;o_Clostridiales;f_Clostridiaceae;g_clostridium				Firmicutes (p-value 0)	Clostridia (p-value 0)	Clostridiales (p-value 0.0294)	Clostridiaceae (p-value 0.0764)	Clostridium (p-value 0.414)	Clostridium carboxidivorans (p-value 0.759)	Clostridium carboxidivorans P7	NZ_CP011803		56.06
GC.Bin10	4418702	68	64980.9	230927	5093	106619	4089	98.1	2.68	0	o__Clostridiales	d_Bacteria;p_Firmicutes;c_Clostridia;o_Clostridiales;f_Clostridiaceae;g_clostridium;s_phytofermentans	GCF_000018685	71.03	0.18	Firmicutes (p-value 0)	Clostridia (p-value 0)	Clostridiales (p-value 0.255)	Lachnospiraceae (p-value 0.333)	Lachnoclostridium (p-value 0.605)	Clostridium bolteae (p-value 0.851)	Clostridium bolteae	NZ_CP022464		52.79
GC.Bin11	4698866	134	35066.2	177345	5150	53362	3691	97.32	1.68	0	o__Clostridiales	d_Bacteria;p_Firmicutes;c_Clostridia;o_Clostridiales;f_Clostridiaceae;g_clostridium				Firmicutes (p-value 0)	Clostridia (p-value 0)	Clostridiales (p-value 0)	Clostridiaceae (p-value 0.000819)	Clostridium (p-value 0.302)	Clostridium sp. BNL1100 (p-value 0.647)	Clostridium sp. BNL1100	NZ_CP011966		63.11
GC.Bin12	3682966	71	51872.8	203620	5914	69949	3460	97.99	0.67	0	o__Clostridiales	d_Bacteria;p_Firmicutes;c_Clostridia;o_Clostridiales;f_Clostridiaceae;g_clostridium;s_leptum	GCF_000154345	70	0.15	Firmicutes (p-value 0)	Clostridia (p-value 0)	Clostridiales (p-value 0.165)	Ruminococcaceae (p-value 0.224)	(p-value 0.52)	Ruminococcaceae bacterium CPB6 (p-value 0.808)	Ruminococcaceae bacterium CPB6	NZ_CP020705		54.77
GC.Bin13	4037288	74	54557.9	415796	5608	89155	3830	98.66	1.34	0	o__Clostridiales	d_Bacteria;p_Firmicutes;c_Clostridia;o_Clostridiales;f_Clostridiaceae;g_clostridium;s_phytofermentans	GCF_000018685	71.52	0.22	Firmicutes (p-value 0)	Clostridia (p-value 0)	Clostridiales (p-value 0.000225)	Lachnospiraceae (p-value 0.00992)	Lachnoclostridium (p-value 0.353)	Lachnoclostridium phytofermentans (p-value 0.708)	Lachnoclostridium phytofermentans ISDg	NC_010001		58.34
GC.Bin14	2749251	53	51872.7	213946	5449	90561	2296	98.91	1.09	0	k__Bacteria	d_Bacteria;p_Bacteroidetes;c_Bacteroidia;o_Bacteroidales;f_Porphyromonadaceae;g_Dysgonomonas				Bacteroidetes (p-value 0)	Bacteroidia (p-value 0)	Bacteroidales (p-value 0)	Porphyromonadaceae (p-value 0.00208)	Proteiniphilum (p-value 0.315)	Proteiniphilum saccharofermentans (p-value 0.664)	Proteiniphilum saccharofermentans	NZ_LT605205		61.8
GC.Bin15	2299672	45	51103.8	240063	5100	77686	2220	99.82	0.86	0	p__Euryarchaeota	d_Archaea;p_Euryarchaeota;c_Methanobacteria;o_Methanobacteriales;f_Methanobacteriaceae;g_Methanobacterium				Euryarchaeota (p-value 0)	Methanobacteria (p-value 0)	Methanobacteriales (p-value 0)	Methanobacteriaceae (p-value 0)	Methanobacterium (p-value 0.0768)	Methanobacterium paludis (p-value 0.263)	Methanobacterium paludis	NC_015574		77.44
GC.Bin16	2893720	58	49891.7	188968	5137	86957	2730	97.9	0.94	0	o__Clostridiales	d_Bacteria;p_Firmicutes;c_Clostridia;o_Clostridiales;f_Clostridiaceae;g_clostridium;s_leptum	GCF_000154345	70.83	0.2	Firmicutes (p-value 0)	Clostridia (p-value 0)	Clostridiales (p-value 0.169)	Ruminococcaceae (p-value 0.228)	(p-value 0.524)	Ruminococcaceae bacterium CPB6 (p-value 0.81)	Ruminococcaceae bacterium CPB6	NZ_CP020705		54.63
GC.Bin17	5626970	35	160771	570865	8265	224427	5274	99.37	0	0	o__Clostridiales	d_Bacteria;p_Firmicutes;c_Clostridia;o_Clostridiales;f_Clostridiaceae;g_clostridium;s_saccharolyticum	GCF_000144625	85.08	0.6	Firmicutes (p-value 0)	Clostridia (p-value 0)	Clostridiales (p-value 0.118)	Lachnospiraceae (p-value 0.175)	Blautia (p-value 0.484)	Ruminococcus torques (p-value 0.791)	Ruminococcus torques L2 14	FP929055		55.21
GC.Bin18	3875774	50	77515.5	338766	6255	146565	3816	99.19	0.9	0	o__Clostridiales	d_Bacteria;p_Firmicutes;c_Clostridia;o_Clostridiales;f_Clostridiaceae;g_clostridium				Firmicutes (p-value 0)	Clostridia (p-value 0)	Clostridiales (p-value 0)	Clostridiaceae (p-value 0.00033)	Clostridium (p-value 0.264)	Clostridium chauvoei (p-value 0.574)	Clostridium chauvoei	CP018624		65.38
GC.Bin19	2987113	29	103004	323683	6948	186533	2885	96.64	0	0	o__Clostridiales	d_Bacteria;p_Firmicutes;c_Clostridia;o_Clostridiales				Firmicutes (p-value 0)	Clostridia (p-value 0)	Clostridiales (p-value 0)	Lachnospiraceae (p-value 0)	Anaerotignum (p-value 0)	Anaerotignum propionicum (p-value 0.0016)	Anaerotignum propionicum DSM 1682	NZ_CP014223	98.99	98.04
GC.Bin20	4130261	80	51628.3	241378	5063	69439	3574	99.33	0.67	0	o__Clostridiales	d_Bacteria;p_Firmicutes;c_Clostridia;o_Clostridiales				Firmicutes (p-value 0)	Clostridia (p-value 0)	Clostridiales (p-value 0)	(p-value 0.00226)	Flavonifractor (p-value 0.324)	Flavonifractor plautii (p-value 0.675)	Flavonifractor plautii	NZ_CP015406		60.99
GC.Bin21	3579501	35	102271	601423	5006	265623	3417	97.76	1.23	0	o__Clostridiales	d_Bacteria;p_Firmicutes;c_Clostridia;o_Clostridiales;f_Clostridiaceae;g_clostridium				Firmicutes (p-value 0)	Clostridia (p-value 0)	Clostridiales (p-value 0.179)	Clostridiaceae (p-value 0.238)	Clostridium (p-value 0.534)	Clostridium sp. BNL1100 (p-value 0.817)	Clostridium sp. BNL1100	NC_016791		54.32
GC.Bin22	4344129	301	14432.3	63421	5059	17269	4203	76.65	2.24	0	o__Clostridiales	d_Bacteria;p_Firmicutes;c_Clostridia;o_Clostridiales;f_Lachnospiraceae;g_Epulopiscium;s_lentocellum	GCF_000171335	68.87	0.06	Firmicutes (p-value 0)	Clostridia (p-value 0)	Clostridiales (p-value 0.37)	Lachnospiraceae (p-value 0.594)	Anaerotignum (p-value 0.773)	Anaerotignum propionicum (p-value 0.92)	Anaerotignum propionicum DSM 1682	NZ_CP014223		48.62
GC.Bin23	3670000	105	34952.4	209593	5168	55335	3643	97.65	0	0	o__Clostridiales	d_Bacteria;p_Firmicutes;c_Clostridia;o_Clostridiales;f_Ruminococcaceae ;g_Anaerotruncus;s_colihominis	GCF_000154565	72.26	0.27	Firmicutes (p-value 0)	Clostridia (p-value 0)	Clostridiales (p-value 0.331)	Ruminococcaceae (p-value 0.513)	Ruminiclostridium (p-value 0.726)	Clostridium cellulosi (p-value 0.901)	Clostridium cellulosi	NZ_LM995447		49.83
GC.Bin24	1391034	173	8040.66	32608	5000	8144	1388	31.95	0.4	0	c__Clostridia	d_Bacteria;p_Firmicutes;c_Clostridia;o_Clostridiales				Firmicutes (p-value 0)	Clostridia (p-value 0.194)	Thermoanaerobacterales (p-value 0.747)	Thermoanaerobacteraceae (p-value 0.869)	Thermoanaerobacter (p-value 0.934)	Thermoanaerobacter siderophilus (p-value 0.977)	Thermoanaerobacter siderophilus SR4	NZ_CM001486		42.95
GC.Bin25	3298424	82	40224.7	145883	5018	71935	3247	97.23	1.57	33.33	o__Clostridiales	d_Bacteria;p_Firmicutes;c_Clostridia;o_Clostridiales;f_Clostridiaceae;g_clostridium;s_leptum	GCF_000154345	70.63	0.19	Firmicutes (p-value 0)	Clostridia (p-value 0)	Clostridiales (p-value 0.181)	Ruminococcaceae (p-value 0.239)	(p-value 0.536)	Ruminococcaceae bacterium CPB6 (p-value 0.818)	Ruminococcaceae bacterium CPB6	NZ_CP020705		54.3
GC.Bin26	3845859	209	18401.2	64777	5008	24868	3809	90.98	3.24	0	g__Clostridium	d_Bacteria;p_Firmicutes;c_Clostridia;o_Clostridiales;f_Clostridiaceae;g_clostridium				Firmicutes (p-value 0)	Clostridia (p-value 0)	Clostridiales (p-value 0.000663)	Clostridiaceae (p-value 0.0119)	Clostridium (p-value 0.357)	Clostridium scatologenes (p-value 0.714)	Clostridium scatologenes	NZ_CP009933		58.07
GX.Bin1	4555995	44	103545	446773	5143	164226	3973	99.11	1.45	0	o__Clostridiales	d_Bacteria;p_Firmicutes;c_Clostridia;o_Clostridiales;f_Clostridiaceae;g_clostridium;s_phytofermentans	GCF_000018685	70.79	0.19	Firmicutes (p-value 0)	Clostridia (p-value 0)	Clostridiales (p-value 0.0111)	Lachnospiraceae (p-value 0.0431)	Lachnoclostridium (p-value 0.391)	Lachnoclostridium phytofermentans (p-value 0.743)	Lachnoclostridium phytofermentans ISDg	NC_010001		56.62
GX.Bin2	3222663	61	52830.5	297396	5394	86445	3141	98.66	0.67	0	o__Clostridiales	d_Bacteria;p_Firmicutes;c_Clostridia;o_Clostridiales;f_Clostridiaceae;g_clostridium;s_leptum	GCF_000154345	70.6	0.19	Firmicutes (p-value 0)	Clostridia (p-value 0)	Clostridiales (p-value 0.151)	Ruminococcaceae (p-value 0.209)	(p-value 0.508)	Ruminococcaceae bacterium CPB6 (p-value 0.802)	Ruminococcaceae bacterium CPB6	NZ_CP020705		54.9
GX.Bin3	4114392	103	39945.6	244435	5018	75218	3801	97.51	0.81	0	o__Clostridiales	d_Bacteria;p_Firmicutes;c_Clostridia;o_Clostridiales;f_Clostridiaceae;g_clostridium;s_butyricum	GCF_001456065	98.33	0.88	Firmicutes (p-value 0)	Clostridia (p-value 0)	Clostridiales (p-value 0)	Clostridiaceae (p-value 0)	Clostridium (p-value 0)	Clostridium butyricum (p-value 0.00319)	Clostridium butyricum	NZ_CP014704	98.21	97.52
GX.Bin4	5623078	119	47252.8	233714	5270	74238	5193	98.62	9.3	28.57	g__Clostridium	d_Bacteria;p_Firmicutes;c_Clostridia;o_Clostridia les;f_Clostridiaceae;g_clostridium				Firmicutes (p-value 0)	Clostridia (p-value 0)	Clostridiales (p-value 0)	Clostridiaceae (p-value 0.000327)	Clostridium (p-value 0.264)	Clostridium carboxidivorans (p-value 0.578)	Clostridium carboxidivorans P7	NZ_CP011803		65.3
GX.Bin5	1977135	68	29075.5	142238	5446	46546	1919	98.4	0.8	100	p__Euryarchaeota	d_Archaea;p_Euryarchaeota;c_Methanobacteria;o_Methanobacteriales;f_Methanobacteriaceae;g_Methanobacterium				Euryarchaeota (p-value 0)	Methanobacteria (p-value 0)	Methanobacteriales (p-value 0)	Methanobacteriaceae (p-value 0)	Methanobacterium (p-value 0.0746)	Methanobacterium paludis (p-value 0.251)	Methanobacterium paludis	NC_015574		78.1
GX.Bin6	2319549	37	62690.5	348279	7869	94573	2190	90.6	0	0	o__Clostridiales	d_Bacteria;p_Firmicutes;c_Clostridia;o_Clostridiales				Firmicutes (p-value 0)	Clostridia (p-value 0)	Clostridiales (p-value 0.316)	(p-value 0.458)	Flavonifractor (p-value 0.691)	Flavonifractor plautii (p-value 0.887)	Flavonifractor plautii	NZ_CP015406		50.71
GX.Bin7	1954686	56	34905.1	124365	7582	49122	1942	94.13	0	0	o__Clostridiales	d_Bacteria;p_Firmicutes;c_Clostridia;o_Clostridiales				Firmicutes (p-value 0)	Clostridia (p-value 0)	Clostridiales (p-value 0.272)	(p-value 0.365)	Flavonifractor (p-value 0.628)	Flavonifractor plautii (p-value 0.862)	Flavonifractor plautii	NZ_CP015406		52.29
GX.Bin8	2550034	36	70834.3	346477	5179	143667	2378	97.32	0.67	0	o__Clostridiales	d_Bacteria;p_Firmicutes;c_Clostridia;o_Clostridiales;f_Ruminococcaceae ;g_Ethanoligenens;s_harbinense	GCF_000178115	70.58	0.24	Firmicutes (p-value 0)	Clostridia (p-value 0)	Clostridiales (p-value 0.183)	Ruminococcaceae (p-value 0.242)	Ethanoligenens (p-value 0.539)	Ethanoligenens harbinense (p-value 0.819)	Ethanoligenens harbinense YUAN 3	NC_014828		54.15
GX.Bin9	3223114	136	23699.4	121469	5456	31317	2713	93.52	0.93	0	k__Bacteria	d_Bacteria;p_Chloroflexi				Firmicutes (p-value 0.00297)	Clostridia (p-value 0.259)	Clostridiales (p-value 0.768)	Peptococcaceae (p-value 0.884)	Desulfotomaculum (p-value 0.943)	Desulfotomaculum kuznetsovii (p-value 0.981)	Desulfotomaculum kuznetsovii DSM 6115	CP002770		41.31
GX.Bin10	3129652	111	28195.1	143044	5045	54281	3019	93.96	2.01	0	o__Clostridiales	d_Bacteria;p_Firmicutes;c_Clostridia;o_Clostridiales;f_Clostridiaceae;g_clostridium;s_leptum	GCF_000154345	69.43	0.15	Firmicutes (p-value 0)	Clostridia (p-value 0)	Clostridiales (p-value 0.25)	Ruminococcaceae (p-value 0.324)	(p-value 0.6)	Ruminococcaceae bacterium CPB6 (p-value 0.849)	Ruminococcaceae bacterium CPB6	NZ_CP020705		52.83
GX.Bin11	4884547	318	15360.2	65799	5010	18755	4475	92.72	1.61	0	o__Clostridiales	d_Bacteria;p_Firmicutes;c_Clostridia;o_Clostridiales;f_Clostridiaceae;g_clostridium;s_beijerinckii	GCF_000833105	97.67	0.87	Firmicutes (p-value 0)	Clostridia (p-value 0)	Clostridiales (p-value 0)	Clostridiaceae (p-value 0)	Clostridium (p-value 0)	Clostridium beijerinckii (p-value 0.0016)	Clostridium beijerinckii NRRL B 598	NZ_CP011966	98.55	97.48
GX.Bin12	3621308	105	34488.6	176477	5016	43692	3415	98.39	1.86	0	o__Clostridiales	d_Bacteria;p_Firmicutes;c_Clostridia;o_Clostridiales;f_Clostridiaceae;g_clostridium;				Firmicutes (p-value 0)	Clostridia (p-value 0)	Clostridiales (p-value 0)	Clostridiaceae (p-value 0)	Clostridium (p-value 0.188)	Clostridium chauvoei (p-value 0.463)	Clostridium chauvoei	CP018624		67.66
GX.Bin13	2761687	124	22271.7	113290	5378	30504	2611	90.6	0	0	o__Clostridiales	d_Bacteria;p_Firmicutes;c_Clostridia;o_Clostridiales;f_Clostridiaceae;g_clostridium;s_leptum	GCF_000154345	71.53	0.25	Firmicutes (p-value 0)	Clostridia (p-value 0)	Clostridiales (p-value 0.231)	Ruminococcaceae (p-value 0.295)	(p-value 0.581)	Ruminococcaceae bacterium CPB6 (p-value 0.841)	Ruminococcaceae bacterium CPB6	NZ_CP020705		53.19
GX.Bin14	3421815	114	30015.9	135534	5135	45561	3163	97.32	0	0	o__Clostridiales	d_Bacteria;p_Firmicutes;c_Clostridia;o_Clostridiales;f_Clostridiaceae;g_clostridium;s_leptum	GCF_000154345	70.22	0.16	Firmicutes (p-value 0)	Clostridia (p-value 0)	Clostridiales (p-value 0.159)	Ruminococcaceae (p-value 0.218)	(p-value 0.515)	Ruminococcaceae bacterium CPB6 (p-value 0.806)	Ruminococcaceae bacterium CPB6	NZ CP020705		54.81
GX.Bin15	4654991	105	44333.2	342775	5786	67157	4318	93.08	3.92	0	g__Clostridium	d_Bacteria;p_Firmicutes;c_Clostridia;o_Clostridiales;f_Clostridiaceae;g_clostridium				Firmicutes (p-value 0)	Clostridia (p-value 0)	Clostridiales (p-value 0.103)	Clostridiaceae (p-value 0.159)	Clostridium (p-value 0.472)	Clostridium scatologenes (p-value 0.786)	Clostridium scatologenes	NZ_CP009933		55.36
GX.Bin16	3121706	194	16091.3	114449	5003	19736	3054	67.24	1.72	100	k__Bacteria	d_Bacteria;p_Firmicutes;c_Clostridia;o_Clostridiales;f_Clostridiaceae;g_clostridium				Firmicutes (p-value 0)	Clostridia (p-value 0.00396)	Clostridiales (p-value 0.542)	Clostridiaceae (p-value 0.739)	Clostridium (p-value 0.863)	Clostridium carboxidivorans (p-value 0.953)	Clostridium carboxidivorans P7	NZ_CP011803		46.11
GX.Bin17	2742934	50	54858.7	322575	6078	120586	2629	98.99	1.34	0	o__Clostridiales	d_Bacteria;p_Firmicutes;c_Clostridia;o_Clostridiales				Firmicutes (p-value 0)	Clostridia (p-value 0)	Clostridiales (p-value 0.231)	(p-value 0.295)	Flavonifractor (p-value 0.581)	Flavonifractor plautii (p-value 0.841)	Flavonifractor plautii	NZ_CP015406		53.11
GX.Bin18	4767641	178	26784.5	142192	5008	39066	4769	93.41	3.8	0	g__Clostridium	d_Bacteria;p_Firmicutes;c_Clostridia;o_Clostridiales;f_Clostridiaceae;g_clostridium				Firmicutes (p-value 0)	Clostridia (p-value 0)	Clostridiales (p-value 0.000225)	Clostridiaceae (p-value 0.00992)	Clostridium (p-value 0.353)	Clostridium scatologenes (p-value 0.708)	Clostridium scatologenes	NZ_CP009933		58.32
GX.Bin19	3438582	153	22474.4	91226	5017	30664	3199	97.72	3.09	20	c__Clostridia	d_Bacteria;p_Firmicutes;c_Clostridia;o_Clostridiales				Firmicutes (p-value 0)	Clostridia (p-value 0.0349)	Clostridiales (p-value 0.641)	Christensenellaceae (p-value 0.807)	Christensenella (p-value 0.9)	Christensenella massiliensis (p-value 0.966)	Christensenella massiliensis	NZ_LT700187		44.74
GX.Bin20	2331297	101	23082.1	144561	5021	28202	2286	92.65	6.71	16.67	o__Clostridiales	d_Bacteria;p_Firmicutes;c_Clostridia;o_Clostridiales				Firmicutes (p-value 0)	Clostridia (p-value 0)	Clostridiales (p-value 0.29)	(p-value 0.398)	Intestinimonas (p-value 0.651)	Intestinimonas butyriciproducens (p-value 0.872)	Intestinimonas butyriciproducens	NZ_CP011307		51.74
GX.Bin21	2578768	80	32234.6	247420	5567	40831	2498	95.97	4.7	0	o__Clostridiales	d_Bacteria;p_Firmicutes;c_Clostridia;o_Clostridiales				Firmicutes (p-value 0)	Clostridia (p-value 0)	Clostridiales (p-value 0.301)	(p-value 0.418)	Intestinimonas (p-value 0.664)	Intestinimonas butyriciproducens (p-value 0.877)	Intestinimonas butyriciproducens	NZ_CP011307		51.43
GX.Bin22	2021796	182	11108.8	84908	5032	12497	2064	78.41	1.34	50	o__Clostridiales	d_Bacteria;p_Firmicutes;c_Clostridia;o_Clostridiales;f_Clostridiaceae;g_clostridium;s_leptum	GCF_000154345	70.21	0.16	Firmicutes (p-value 0)	Clostridia (p-value 0)	Clostridiales (p-value 0.174)	Ruminococcaceae (p-value 0.232)	(p-value 0.528)	Ruminococcaceae bacterium CPB6 (p-value 0.813)	Ruminococcaceae bacterium CPB6	NZ_CP020705		54.53
GX.Bin23	2083285	176	11836.8	42486	5018	12883	2237	82.55	0.81	0	p__Euryarchaeota	d_Archaea				Euryarchaeota (p-value 0)	Thermoplasmata (p-value 0)	Methanomassiliicoccales (p-value 0.00392)	Methanomassiliicoccaceae (p-value 0.0168)	Methanomassiliicoccus (p-value 0.362)	Candidatus Methanomassiliicoccus intestinalis (p-value 0.718)	Candidatus Methanomassiliicoccus intestinalis Issoire Mx1	NC_021353		57.81
GX.Bin24	4594531	425	10810.7	63359	5006	12047	4634	77.27	41.54	27.27	k__Bacteria	d_Bacteria;p_Firmicutes;c_Clostridia;o_Clostridiales;f_Ruminococcaceae ;g_Ethanoligenens;s_harbinense	GCF_000178115	71.82	0.16	Firmicutes (p-value 0)	Clostridia (p-value 0)	Clostridiales (p-value 0.127)	Ruminococcaceae (p-value 0.184)	Ethanoligenens (p-value 0.49)	Ethanoligenens harbinense (p-value 0.794)	Ethanoligenens harbinense YUAN 3	NC_014828		55.15
GX.Bin25	5550238	179	31006.9	139933	5114	48750	5160	96.96	2.42	0	o__Clostridiales	d_Bacteria;p_Firmicutes;c_Clostridia;o_Clostridiales;f_Clostridiaceae;g_clostridium;s_beijerinckii	GCF_000833105	82.05	0.55	Firmicutes (p-value 0)	Clostridia (p-value 0)	Clostridiales (p-value 0)	Clostridiaceae (p-value 0)	Clostridium (p-value 0.086)	Clostridium beijerinckii (p-value 0.282)	Clostridium beijerinckii NRRL B 598	NZ_CP011966		76.26
S5.Bin1	2223191	16	138949	427542	7442	237079	2011	98.32	0.67	0	o__Clostridiales	d_Bacteria;p_Firmicutes;c_Clostridia;o_Clostridia les;f_Ruminococcaceae ;g_Ethanoligenens;s_harbinense	GCF_000178115	68.93	0.2	Firmicutes (p-value 0)	Clostridia (p-value 0)	Clostridiales (p-value 0)	Ruminococcaceae (p-value 0)	Ruminiclostridium (p-value 0)	Clostridium cellulosi (p-value 0.0008)	Clostridium cellulosi	NZ_LM995447	99.35	99.31
S5.Bin2	2298579	50	45971.6	200200	3134	86840	2285	96.15	1.92	0	p__Firmicutes	d_Bacteria;p_Firmicutes;c_Clostridia;o_Thermoanaerobacterales;f_Thermoanaerobacteraceae;g_Tepidanaerobacter				Firmicutes (p-value 0)	Clostridia (p-value 0)	Thermoanaerobacterales (p-value 0)	Thermoanaerobacteraceae (p-value 0.00203)	Tepidanaerobacter (p-value 0.321)	Tepidanaerobacter acetatoxydans (p-value 0.671)	Tepidanaerobacter acetatoxydans Re1	NC_015519		61.37
S5.Bin3	2814030	67	42000.4	305260	6224	68475	2797	100	0.95	0	p__Firmicutes	d_Bacteria;p_Firmicutes;c_Negativicutes;o_Selenomonadales;f_Veillonellaceae;g_Thermosinus;s_carboxydivorans	GCF_000169155	92.26	0.79	Firmicutes (p-value 0)	Negativicutes (p-value 0)	Selenomonadales (p-value 0.00517)	Sporomusaceae (p-value 0.0192)	Sporomusa (p-value 0.365)	uncultured Sporomusa sp. (p-value 0.721)	uncultured Sporomusa sp.	LT608335		57.74
S5.Bin4	1973623	154	12815.7	162593	3019	18641	2041	86.75	0.37	75	c__Clostridia	d_Bacteria;p_Firmicutes;c_Clostridia;o_Thermoanaerobacterales;f_Thermoanaerobacteraceae;g_Moorella;s_thermoacetica				Firmicutes (p-value 0)	Clostridia (p-value 0)	Thermoanaerobacterales (p-value 0)	Thermoanaerobacteraceae (p-value 0)	Moorella (p-value 0.0291)	Moorella thermoacetica (p-value 0.154)	Moorella thermoacetica	NZ_CP012369		83.2
S5.Bin5	2295736	99	23189.3	148045	3396	38273	2342	96.47	0	0	c__Clostridia	d_Bacteria;p_Firmicutes;c_Clostridia;o_Thermoanaerobacterales;f_Thermoanaerobacteraceae;g_Moorella;s_thermoacetica				Firmicutes (p-value 0)	Clostridia (p-value 0)	Thermoanaerobacterales (p-value 0)	Thermoanaerobacteraceae (p-value 0)	Moorella (p-value 0)	Moorella thermoacetica (p-value 0.0016)	Moorella thermoacetica	NZ_CP012370	98.85	97.99
S5.Bin6	4143150	127	32623.2	177293	3003	46985	3657	94.92	2.12	0	p__Firmicutes	d_Bacteria;p_Firmicutes;c_Clostridia				Firmicutes (p-value 0)	Clostridia (p-value 0.00896)	Clostridiales (p-value 0.581)	Peptococcaceae (p-value 0.767)	Thermincola (p-value 0.879)	Thermincola potens (p-value 0.958)	Thermincola potens JR	NC_014152		45.57
S5.Bin7	1923748	206	9338.58	53630	3055	12510	2082	74.39	1.81	42.86	o__Thermoanaerobacterales	d_Bacteria;p_Firmicutes;c_Clostridia;o_Thermoanaerobacterales;f_Thermoanaerobacterales Family III Incertae Sedis;g_Thermoanaerobacterium;s_thermosaccharolyticum	GCF_000145615	92.89	0.76	Firmicutes (p-value 0)	Clostridia (p-value 0)	Thermoanaerobacterales (p-value 0)	Thermoanaerobacterales Family III. Incertae Sedis (p-value 0)	Thermoanaerobacterium (p-value 0.00992)	Thermoanaerobacterium thermosaccharolyticum (p-value 0.0336)	Thermoanaerobacterium thermosaccharolyticum M0795	NC_019970	92.83	92.46
S5.Bin8	3705628	311	11915.2	48518	3034	16762	3356	93.96	3.38	0	o__Clostridiales	d_Bacteria;p_Firmicutes;c_Clostridia;o_Clostridia les;f_Clostridiaceae;g_clostridium				Firmicutes (p-value 0)	Clostridia (p-value 0)	Clostridiales (p-value 0.165)	Clostridiaceae (p-value 0.224)	Clostridium (p-value 0.52)	Clostridium sp. BNL1100 (p-value 0.808)	Clostridium sp. BNL1100	NC_016791		54.75
SC.Bin1	2528342	46	54964	296792	3214	98190	2403	97.32	0.34	0	o__Clostridiales	d_Bacteria;p_Firmicutes;c_Clostridia;o_Clostridiales;f_Ruminococcaceae;g_Ruminiclostridium				Firmicutes (p-value 0)	Clostridia (p-value 0)	Clostridiales (p-value 0.196)	Ruminococcaceae (p-value 0.256)	Ruminococcus (p-value 0.551)	Ruminococcus champanellensis (p-value 0.827)	Ruminococcus champanellensis 18P13 JCM 17042	NC_021039		53.71
SC.Bin2	4488174	88	51002	278212	3191	91419	4133	97.7	2	0	f__Lachnospiraceae	d_Bacteria;p_Firmicutes;c_Clostridia;o_Clostridiales;f_Lachnospiraceae;g_unclassified;s_bacterium				Firmicutes (p-value 0)	Clostridia (p-value 0)	Clostridiales (p-value 0.169)	Lachnospiraceae (p-value 0.228)	Lachnoclostridium (p-value 0.524)	Clostridium bolteae (p-value 0.81)	Clostridium bolteae	NZ_CP022464		54.65
SC.Bin3	2935369	28	104835	434475	3204	201570	2877	98.66	1.01	0	o__Clostridiales	d_Bacteria;p_Firmicutes;c_Clostridia;o_Clostridiales;f_Clostridiaceae;g_clostridium;s_leptum	GCF_000154345	70.7	0.2	Firmicutes (p-value 0)	Clostridia (p-value 0)	Clostridiales (p-value 0.151)	Ruminococcaceae (p-value 0.209)	(p-value 0.508)	Ruminococcaceae bacterium CPB6 (p-value 0.802)	Ruminococcaceae bacterium CPB6	NZ_CP020705		54.96
SC.Bin4	2693120	94	28650.2	164445	3052	46237	2240	99.45	0	0	k__Bacteria	d_Bacteria;p_Bacteroidetes;c_Bacteroidia;o_Bacteroidales;f_Porphyromonadaceae;g_Dysgonomonas				Bacteroidetes (p-value 0)	Bacteroidia (p-value 0)	Bacteroidales (p-value 0)	Porphyromonadaceae (p-value 0.00208)	Proteiniphilum (p-value 0.315)	Proteiniphilum saccharofermentans (p-value 0.664)	Proteiniphilum saccharofermentans	NZ_LT605205		61.82
SC.Bin5	3067430	56	54775.5	323203	3076	112536	2950	99.33	0	0	o__Clostridiales	d_Bacteria;p_Firmicutes;c_Clostridia;o_Clostridiales				Firmicutes (p-value 0)	Clostridia (p-value 0)	Clostridiales (p-value 0.272)	(p-value 0.365)	Flavonifractor (p-value 0.628)	Flavonifractor plautii (p-value 0.862)	Flavonifractor plautii	NZ_CP015406		52.27
SC.Bin6	3554902	73	48697.3	266751	3307	83474	2923	96.3	0	0	k__Bacteria	d_Bacteria;p_Chloroflexi				Firmicutes (p-value 0.00473)	Clostridia (p-value 0.265)	Clostridiales (p-value 0.77)	Peptococcaceae (p-value 0.885)	Desulfotomaculum (p-value 0.944)	Desulfotomaculum kuznetsovii (p-value 0.981)	Desulfotomaculum kuznetsovii DSM 6115	CP002770		41.16
SC.Bin7	4833302	149	32438.3	216822	3023	53066	3806	98.66	1.34	0	o__Clostridiales	d_Bacteria;p_Firmicutes;c_Clostridia;o_Clostridiales;f_Clostridiaceae;g_clostridium				Firmicutes (p-value 0)	Clostridia (p-value 0)	Clostridiales (p-value 0)	Clostridiaceae (p-value 0.000819)	Clostridium (p-value 0.302)	Clostridium sp. BNL1100 (p-value 0.647)	Clostridium sp. BNL1100	NC_016791		63.15
SC.Bin8	4257666	55	77412.1	507306	3612	166788	4250	99.28	2.18	0	p__Firmicutes	d_Bacteria;p_Firmicutes;c_Negativicutes;o_Selenomonadales;f_Veillonellaceae;g_Thermosinus;s_carboxydivorans	GCF_000169155	69.57	0.19	Firmicutes (p-value 0)	Negativicutes (p-value 0)	Selenomonadales (p-value 0.000663)	Sporomusaceae (p-value 0.0119)	Sporomusa (p-value 0.357)	uncultured Sporomusa sp. (p-value 0.714)	uncultured Sporomusa sp.	LT608335		58.04
SC.Bin9	2847144	35	81347	348436	3080	170827	2685	96.64	0.67	0	o__Clostridiales	d_Bacteria;p_Firmicutes;c_Clostridia;o_Clostridia les;f_Clostridiaceae;g_clostridium;s_leptum	GCF_000154345	69.94	0.16	Firmicutes (p-value 0)	Clostridia (p-value 0)	Clostridiales (p-value 0.183)	Ruminococcaceae (p-value 0.242)	(p-value 0.539)	Ruminococcaceae bacterium CPB6 (p-value 0.819)	Ruminococcaceae bacterium CPB6	NZ_CP020705		54.13
SC.Bin10	3852508	29	132845	538644	8021	233620	3484	99.11	1.34	0	o__Clostridiales	d_Bacteria;p_Firmicutes;c_Clostridia;o_Clostridiales;f_Clostridiaceae;g_clostridium;s_phytofermentans	GCF_000018685	71.1	0.22	Firmicutes (p-value 0)	Clostridia (p-value 0)	Clostridiales (p-value 0.231)	Lachnospiraceae (p-value 0.295)	Lachnoclostridium (p-value 0.581)	Clostridium bolteae (p-value 0.841)	Clostridium bolteae	NZ_CP022464		53.16
SC.Bin11	3805196	294	12942.8	75197	3022	16165	3572	93.06	0	0	c__Deltaproteobacteria	d_Bacteria;p_Proteobacteria;c_Deltaproteobacteria;o_Desulfovibrionales;f_Desulfovibrionaceae;g_Desulfovibrio;s_fructosovorans	GCF_000179555	81.5	0.78	Proteobacteria (p-value 0)	Deltaproteobacteria (p-value 0)	Desulfovibrionales (p-value 0.339)	Desulfovibrionaceae (p-value 0.55)	Pseudodesulfovibrio (p-value 0.747)	Pseudodesulfovibrio aespoeensis (p-value 0.909)	Pseudodesulfovibrio aespoeensis Aspo 2	NC_014844		49.32
SC.Bin12	3468332	16	216771	1155140	19009	383930	3120	91.82	5.45	0	k__Bacteria	d_Bacteria;p_Chloroflexi;c_Anaerolineae;o_Anae rolineales;f_Anaerolineaceae;g_Anaerolinea;s_thermophila	GCF_000199675	69.02	0.16	Firmicutes (p-value 0.147)	Clostridia (p-value 0.495)	Thermoanaerobacterales (p-value 0.847)	Thermoanaerobacteraceae (p-value 0.926)	Thermanaeromonas (p-value 0.964)	Thermanaeromonas toyohensis (p-value 0.988)	Thermanaeromonas toyohensis ToBE	NZ_LT838272		38.91
SC.Bin13	4193277	69	60772.1	336191	3133	93402	3943	100	1.39	0	p__Firmicutes	d_Bacteria;p_Firmicutes;c_Negativicutes;o_Selenomonadales;f_Veillonellaceae;g_Thermosinus;s_carboxydivorans	GCF_000169155	70.4	0.19	Firmicutes (p-value 0)	Negativicutes (p-value 0)	Selenomonadales (p-value 0.00661)	Sporomusaceae (p-value 0.022)	Pelosinus (p-value 0.368)	Pelosinus sp. UFO1 (p-value 0.724)	Pelosinus sp. UFO1	NZ_CP008852		57.62
SC.Bin14	5411996	139	38935.2	178523	3066	66740	5125	94.63	0	0	o__Clostridiales	d_Bacteria;p_Firmicutes;c_Clostridia;o_Clostridiales;f_Clostridiaceae;g_clostridium;s_saccharolyticum	GCF_000144625	85.06	0.58	Firmicutes (p-value 0)	Clostridia (p-value 0)	Clostridiales (p-value 0)	Lachnospiraceae (p-value 0)	Lachnoclostridium (p-value 0.00857)	Clostridium sphenoides (p-value 0.0148)	Clostridium sphenoides JCM 1415	LT630003	96.97	96.73
SC.Bin15	3313071	66	50198	391490	3804	126321	3252	96.64	0.84	0	o__Clostridiales	d_Bacteria;p_Firmicutes;c_Clostridia;o_Clostridiales				Firmicutes (p-value 0)	Clostridia (p-value 0)	Clostridiales (p-value 0)	Lachnospiraceae (p-value 0)	Anaerotignum (p-value 0)	Anaerotignum propionicum (p-value 0.0016)	Anaerotignum propionicum DSM 1682	NZ_CP014223	98.79	97.12
SC.Bin16	1810628	240	7544.28	30432	3002	9173	1910	77.33	0.8	0	p__Euryarchaeota	d_Archaea;p_Euryarchaeota;c_Methanobacteria;o_Methanobacteriales;f_Methanobacteriaceae;g_Methanobacterium				Euryarchaeota (p-value 0)	Methanobacteria (p-value 0)	Methanobacteriales (p-value 0)	Methanobacteriaceae (p-value 0)	Methanobacterium (p-value 0.00974)	Methanobacterium congolense (p-value 0.0494)	Methanobacterium congolense	NZ_LT607756	91.14	92.12
SC.Bin17	1786813	219	8158.96	34487	3007	10259	1841	36.45	0.93	0	k__Archaea	d_Archaea;p_Euryarchaeota;c_Methanobacteria;o_Methanobacteriales;f_Methanobacteriaceae;g_Methanobacterium				Euryarchaeota (p-value 0)	Methanobacteria (p-value 0)	Methanobacteriales (p-value 0)	Methanobacteriaceae (p-value 0)	Methanobacterium (p-value 0.00974)	Methanobacterium congolense (p-value 0.0494)	Methanobacterium congolense	NZ LT607756	91.11	91.52
SC.Bin18	2375899	331	7177.94	44035	3002	8162	2335	71.52	1.72	100	k__Bacteria	d_Bacteria;p_Spirochaetes;c_Spirochaetes;o_Spirochaetales;f_Treponemaceae;g_Treponema				Spirochaetes (p-value 0)	Spirochaetia (p-value 4.85e-05)	Spirochaetales (p-value 0.459)	Spirochaetaceae (p-value 0.672)	Treponema (p-value 0.819)	Treponema caldarium (p-value 0.937)	Treponema caldarium DSM 7334	NC_015732		47.63
SC.Bin19	2857380	78	36633.1	167710	3093	49130	2689	97.25	0.27	0	o__Clostridiales	d_Bacteria;p_Firmicutes;c_Clostridia;o_Clostridiales;f_Clostridiaceae;g_clostridium;s_leptum	GCF_000154345	70.89	0.21	Firmicutes (p-value 0)	Clostridia (p-value 0)	Clostridiales (p-value 0.159)	Ruminococcaceae (p-value 0.218)	(p-value 0.515)	Ruminococcaceae bacterium CPB6 (p-value 0.806)	Ruminococcaceae bacterium CPB6	NZ_CP020705		54.82
SC.Bin20	3235830	377	8583.1	54757	3011	10125	3173	84.68	1.61	0	c__Clostridia	d_Bacteria;p_Firmicutes;c_Clostridia;o_Clostridiales				Firmicutes (p-value 0)	Clostridia (p-value 0.0414)	Clostridiales (p-value 0.649)	Christensenellaceae (p-value 0.812)	Christensenella (p-value 0.903)	Christensenella massiliensis (p-value 0.967)	Christensenella massiliensis	NZ_LT700187		44.62
SC.Bin21	2149861	307	7002.8	40616	3000	7623	2263	71.54	0	0	c__Clostridia	d_Bacteria;p_Firmicutes;c_Clostridia;o_Clostridiales				Firmicutes (p-value 0)	Clostridia (p-value 0.0896)	Clostridiales (p-value 0.69)	Clostridiaceae (p-value 0.835)	Clostridium (p-value 0.916)	Clostridium autoethanogenum (p-value 0.971)	Clostridium autoethanogenum DSM 10061	NC_022592		44.09
SC.Bin22	3435959	34	101058	601377	5006	265623	3274	96.42	1.23	0	o__Clostridiales	d_Bacteria;p_Firmicutes;c_Clostridia;o_Clostridiales;f_Clostridiaceae;g_clostridium				Firmicutes (p-value 0)	Clostridia (p-value 0)	Clostridiales (p-value 0.179)	Clostridiaceae (p-value 0.238)	Clostridium (p-value 0.534)	Clostridium sp. BNL1100 (p-value 0.817)	Clostridium sp. BNL1100	NC_016791		54.35
SC.Bin23	4036163	610	6616.66	30688	3002	7398	4047	70.22	1.79	0	o__Clostridiales	d_Bacteria;p_Firmicutes;c_Clostridia;o_Clostridiales;f_Clostridiaceae;g_clostridium;s_beijerinckii	GCF_000833105	82.46	0.55	Firmicutes (p-value 0)	Clostridia (p-value 0)	Clostridiales (p-value 0)	Clostridiaceae (p-value 0)	Clostridium (p-value 0.0929)	Clostridium beijerinckii (p-value 0.297)	Clostridium beijerinckii NRRL B 598	NZ_CP011966		75.59
SC.Bin24	1738290	60	28971.5	137616	3699	46026	1687	73.42	0.06	0	p__Euryarchaeota	d_Archaea;p_Euryarchaeota;c_Methanobacteria;o_Methanobacteriales;f_Methanobacteriaceae;g_Methanobacterium				Euryarchaeota (p-value 0)	Methanobacteria (p-value 0)	Methanobacteriales (p-value 0)	Methanobacteriaceae (p-value 0)	Methanobacterium (p-value 0.0807)	Methanobacterium paludis (p-value 0.275)	Methanobacterium paludis	NC_015574		76.57
SC.Bin25	1380456	237	5824.71	20060	3009	6334	1430	52.43	0	0	o__Clostridiales	d_Bacteria;p_Firmicutes;c_Clostridia;o_Clostridiales;f_Ruminococcaceae ;g_Ethanoligenens;s_harbinense	GCF_000178115	69.05	0.16	Firmicutes (p-value 0)	Clostridia (p-value 0)	Clostridiales (p-value 0)	Ruminococcaceae (p-value 0)	Ruminiclostridium (p-value 0)	Clostridium cellulosi (p-value 0.0008)	Clostridium cellulosi	NZ_LM995447	99.33	98.76
SC.Bin26	3682451	151	24387.1	107595	3128	37837	3589	94.3	1.01	0	o__Clostridiales	d_Bacteria;p_Firmicutes;c_Clostridia;o_Clostridiales;f_Ruminococcaceae ;g_Ethanoligenens;s_harbinense	GCF_000178115	70.68	0.19	Firmicutes (p-value 0)	Clostridia (p-value 0)	Clostridiales (p-value 0.0657)	Ruminococcaceae (p-value 0.122)	Ruminiclostridium (p-value 0.446)	Clostridium cellulosi (p-value 0.774)	Clostridium cellulosi	NZ_LM995447		55.65
SC.Bin27	2045462	25	81818.5	440356	3777	271183	1779	96.67	0.95	0	p__Bacteroidetes	d_Bacteria;p_Bacteroidetes;c_Bacteroidia;o_Bacteroidales;f_Rikenellace ae;g_Alistipes				Bacteroidetes (p-value 0)	Bacteroidia (p-value 0)	Bacteroidales (p-value 0)	(p-value 0.000609)	(p-value 0.287)	Bacteroidales bacterium CF (p-value 0.606)	Bacteroidales bacterium CF	NZ_CP006772		64.57
SC.Bin28	6411135	236	27165.8	140722	5129	37331	6045	86.55	0.95	0	o__Clostridiales	d_Bacteria;p_Firmicutes;c_Clostridia;o_Clostridiales;f_Clostridiaceae;g_clostridium;s_saccharolyticum	GCF_000144625	86.58	0.51	Firmicutes (p-value 0)	Clostridia (p-value 0)	Clostridiales (p-value 0.217)	Lachnospiraceae (p-value 0.279)	Blautia (p-value 0.57)	Ruminococcus torques (p-value 0.836)	Ruminococcus torques L2 14	FP929055		53.31
SX.Bin1	4158633	56	74261.3	265832	6734	153017	3669	99.11	0.67	0	o__Clostridiales	d_Bacteria;p_Firmicutes;c_Clostridia;o_Clostridiales;f_Clostridiaceae;g_clostridium;s_phytofermentans	GCF_000018685	70.88	0.2	Firmicutes (p-value 0)	Clostridia (p-value 0)	Clostridiales (p-value 0.267)	Lachnospiraceae (p-value 0.355)	Blautia (p-value 0.62)	Ruminococcus torques (p-value 0.858)	Ruminococcus torques L2 14	FP929055		52.41
SX.Bin2	4160777	23	180903	680917	5226	380209	3854	89.24	0.16	0	o__Clostridiales	d_Bacteria;p_Firmicutes;c_Clostridia;o_Clostridiales;f_Clostridiaceae;g_clostridium;s_saccharolyticum	GCF_000144625	84.79	0.72	Firmicutes (p-value 0)	Clostridia (p-value 0)	Clostridiales (p-value 0.103)	Lachnospiraceae (p-value 0.159)	Blautia (p-value 0.472)	Ruminococcus torques (p-value 0.786)	Ruminococcus torques L2 14	FP929055		55.36
SX.Bin3	4007298	279	14363.1	106156	5016	18025	3979	88.58	0.81	0	o__Clostridiales	d_Bacteria;p_Firmicutes;c_Clostridia;o_Clostridiales;f_Clostridiaceae;g_clostridium;s_butyricum	GCF_001456065	98.19	0.7	Firmicutes (p-value 0)	Clostridia (p-value 0)	Clostridiales (p-value 0)	Clostridiaceae (p-value 0)	Clostridium (p-value 0)	Clostridium butyricum (p-value 0.00239)	Clostridium butyricum	CP016332	98.37	95.37
SX.Bin4	3354725	73	45955.1	305977	5435	69691	3072	97.32	0.67	0	o__Clostridiales	d_Bacteria;p_Firmicutes;c_Clostridia;o_Clostridiales;f_Clostridiaceae;g_clostridium;s_leptum	GCF_000154345	69.99	0.17	Firmicutes (p-value 0)	Clostridia (p-value 0)	Clostridiales (p-value 0.165)	Ruminococcaceae (p-value 0.224)	(p-value 0.52)	Ruminococcaceae bacterium CPB6 (p-value 0.808)	Ruminococcaceae bacterium CPB6	NZ_CP020705		54.72
SX.Bin5	1905808	120	15881.7	61650	5122	19788	1883	82.4	0	0	p__Euryarchaeota	d_Archaea;p_Euryarchaeota;c_Methanobacteria;o_Methanobacteriales;f_Methanobacteriaceae;g_Methanobacterium				Euryarchaeota (p-value 0)	Methanobacteria (p-value 0)	Methanobacteriales (p-value 0)	Methanobacteriaceae (p-value 0)	Methanobacterium (p-value 0.0807)	Methanobacterium paludis (p-value 0.275)	Methanobacterium paludis	NC_015574		76.59
SX.Bin6	3679646	62	59349.1	318042	6714	83129	3472	91.38	1.45	0	g__Clostridium	d_Bacteria;p_Firmicutes;c_Clostridia;o_Clostridiales;f_Clostridiaceae;g_clostridium				Firmicutes (p-value 0)	Clostridia (p-value 0)	Clostridiales (p-value 0.0294)	Clostridiaceae (p-value 0.0764)	Clostridium (p-value 0.414)	Clostridium scatologenes (p-value 0.759)	Clostridium scatologenes	NZ_CP009933		56
SX.Bin7	2227150	34	65504.4	385482	5406	103870	2134	95.83	1.01	0	o__Clostridiales	d_Bacteria;p_Firmicutes;c_Clostridia;o_Clostridiales;f_Clostridiaceae;g_clostridium;s_leptum	GCF_000154345	70.01	0.18	Firmicutes (p-value 0)	Clostridia (p-value 0)	Clostridiales (p-value 0.183)	Ruminococcaceae (p-value 0.242)	(p-value 0.539)	Ruminococcaceae bacterium CPB6 (p-value 0.819)	Ruminococcaceae bacterium CPB6	NZ_CP020705		54.11
SX.Bin8	2842687	82	34666.9	181625	5099	46078	2689	93.96	0.67	100	o__Clostridiales	d_Bacteria;p_Firmicutes;c_Clostridia;o_Clostridiales;f_Clostridiaceae;g_clostridium;s_leptum	GCF_000154345	70.11	0.17	Firmicutes (p-value 0)	Clostridia (p-value 0)	Clostridiales (p-value 0.186)	Ruminococcaceae (p-value 0.245)	(p-value 0.542)	Ruminococcaceae bacterium CPB6 (p-value 0.821)	Ruminococcaceae bacterium CPB6	NZ_CP020705		54.05
SX.Bin9	2466401	61	40432.8	126427	5452	64873	2319	92.62	2.01	0	o__Clostridiales	d_Bacteria;p_Firmicutes;c_Clostridia;o_Clostridiales				Firmicutes (p-value 0)	Clostridia (p-value 0)	Clostridiales (p-value 0.231)	(p-value 0.295)	Flavonifractor (p-value 0.581)	Flavonifractor plautii (p-value 0.841)	Flavonifractor plautii	NZ_CP015406		53.14
SX.Bin10	3738142	57	65581.4	329165	6755	94639	3581	95.97	0.67	0	c__Clostridia	d_Bacteria;p_Firmicutes;c_Clostridia;o_Clostridiales;f_Clostridiaceae;g_clostridium				Firmicutes (p-value 0)	Clostridia (p-value 0)	Clostridiales (p-value 0.391)	Clostridiaceae (p-value 0.616)	Clostridium (p-value 0.786)	Clostridium carboxidivorans (p-value 0.925)	Clostridium carboxidivorans P7	NZ_CP011803		48.35
SX.Bin11	2672619	66	40494.2	219970	5904	59983	2519	94.63	0	0	o__Clostridiales	d_Bacteria;p_Firmicutes;c_Clostridia;o_Clostridiales;f_Clostridiaceae;g_clostridium;s_leptum	GCF_000154345	69.65	0.17	Firmicutes (p-value 0)	Clostridia (p-value 0)	Clostridiales (p-value 0.186)	Ruminococcaceae (p-value 0.245)	(p-value 0.542)	Ruminococcaceae bacterium CPB6 (p-value 0.821)	Ruminococcaceae bacterium CPB6	NZ_CP020705		54.09
SX.Bin12	2491717	127	19619.8	63666	5024	26814	2309	84.68	4.5	5.88	o__Clostridiales	d_Bacteria;p_Firmicutes;c_Clostridia;o_Clostridiales;f_Ruminococcaceae ;g_Ethanoligenens;s_harbinense	GCF_000178115	71.85	0.28	Firmicutes (p-value 0)	Clostridia (p-value 0)	Clostridiales (p-value 0.169)	Ruminococcaceae (p-value 0.228)	Ethanoligenens (p-value 0.524)	Ethanoligenens harbinense (p-value 0.81)	Ethanoligenens harbinense YUAN 3	NC_014828		54.62
SX.Bin13	2001736	51	39249.7	180496	5610	53914	1833	85.91	1.34	0	o__Clostridiales	d_Bacteria;p_Firmicutes;c_Clostridia;o_Clostridiales;f_Ruminococcaceae ;g_Ethanoligenens;s_harbinense	GCF_000178115	70.3	0.25	Firmicutes (p-value 0)	Clostridia (p-value 0)	Clostridiales (p-value 0.179)	Ruminococcaceae (p-value 0.238)	Ethanoligenens (p-value 0.534)	Ethanoligenens harbinense (p-value 0.817)	Ethanoligenens harbinense YUAN 3	NC_014828		54.32
SX.Bin14	2233801	135	16546.7	58523	5062	20502	2025	84.43	0	0	o__Clostridiales	d_Bacteria;p_Firmicutes;c_Clostridia;o_Clostridiales				Firmicutes (p-value 0)	Clostridia (p-value 0.0485)	Clostridiales (p-value 0.656)	Ruminococcaceae (p-value 0.816)	Ruminococcus (p-value 0.905)	Ruminococcus bicirculans (p-value 0.968)	Ruminococcus bicirculans	NZ_HF545616		44.6
SX.Bin15	2519919	32	78747.5	367575	7704	108118	2375	77.08	0.67	0	o__Clostridiales	d_Bacteria;p_Firmicutes;c_Clostridia;o_Clostridiales;f_Clostridiaceae;g_clostridium;s_leptum	GCF_000154345	69.56	0.14	Firmicutes (p-value 0)	Clostridia (p-value 0)	Clostridiales (p-value 0.213)	Ruminococcaceae (p-value 0.274)	(p-value 0.565)	Ruminococcaceae bacterium CPB6 (p-value 0.834)	Ruminococcaceae bacterium CPB6	NZ_CP020705		53.49
SX.Bin16	2721508	123	22126.1	120007	5158	29568	2658	89.6	1.8	60	o__Clostridiales	d_Bacteria;p_Firmicutes;c_Clostridia;o_Clostridiales;f_Clostridiaceae;g_clostridium;s_leptum	GCF_000154345	69.16	0.15	Firmicutes (p-value 0)	Clostridia (p-value 0)	Clostridiales (p-value 0)	Ruminococcaceae (p-value 0)	(p-value 0.262)	Ruminococcaceae bacterium CPB6 (p-value 0.57)	Ruminococcaceae bacterium CPB6	NZ_CP020705		65.47
SX.Bin17	2269464	30	75648.8	380269	6111	143975	2185	97.99	0.67	0	o__Clostridiales	d_Bacteria;p_Firmicutes;c_Clostridia;o_Clostridiales;f_Clostridiaceae;g_clostridium;s_leptum	GCF_000154345	68.98	0.15	Firmicutes (p-value 0)	Clostridia (p-value 0)	Clostridiales (p-value 0.00661)	Ruminococcaceae (p-value 0.022)	(p-value 0.368)	Ruminococcaceae bacterium CPB6 (p-value 0.724)	Ruminococcaceae bacterium CPB6	NZ_CP020705		57.61
SX.Bin18	2415173	179	13492.6	81831	5105	16864	2207	40	0	0	k__Bacteria	d_Bacteria;p_Firmicutes;c_Clostridia;o_Clostridiales;f_Clostridiaceae;g_clostridium;s_leptum	GCF_000154345	70.89	0.15	Firmicutes (p-value 0)	Clostridia (p-value 0)	Clostridiales (p-value 0.304)	Ruminococcaceae (p-value 0.428)	(p-value 0.671)	Ruminococcaceae bacterium CPB6 (p-value 0.88)	Ruminococcaceae bacterium CPB6	NZ_CP020705		51.24
SX.Bin19	1678429	120	13986.9	64471	5032	16661	1629	77.9	0	0	p__Euryarchaeota	d_Archaea;p_Euryarchaeota;c_Methanobacteria;o_Methanobacteriales;f_Methanobacteriaceae;g_Methanobacterium				Euryarchaeota (p-value 0)	Methanobacteria (p-value 0)	Methanobacteriales (p-value 0)	Methanobacteriaceae (p-value 0)	Methanobacterium (p-value 0.089)	Methanobacterium paludis (p-value 0.29)	Methanobacterium paludis	NC_015574		75.86
SX.Bin20	1194716	145	8239.42	32340	5002	8030	1186	27.27	0	0	o__Clostridiales	d_Bacteria;p_Firmicutes;c_Clostridia;o_Clostridiales;f_Clostridiaceae;g_clostridium				Firmicutes (p-value 0)	Clostridia (p-value 0.00436)	Clostridiales (p-value 0.547)	Clostridiaceae (p-value 0.743)	Clostridium (p-value 0.865)	Clostridium botulinum (p-value 0.954)	Clostridium botulinum Prevot 594	NZ_CP006902		46.03
PGs assigned at species level by PhyloPhlAn are highlighted in red.
a The quality of the population genome bin was assessed by CheckM.
b Taxonomic classification based on PhyloPhlAn; taxonomic assignments that are consistent with MiGA are bolded.
c The gANI (genome-wide average nucleotide identity) and AF (alignment fraction) were calculated using the JGI ANI calculator.
d Taxonomic classification based on the MiGA online server; taxonomic assignments that are consistent with PhyloPhlAn are bolded. Text is shaded in grey when the p-value is greater than 0.5.
e The ANI and AAI values were calculated by the MiGA online server.
